# Supplementary material for: Evolution of Responses to COVID-19 and Epidemiological Characteristics in South Korea
Source: Int J Environ Res Public Health. 2022 Mar 29;19(7):4056. doi: 10.3390/ijerph19074056 (PMC8997838; doi:10.3390/ijerph19074056)
Supplement: Supplementary file 1 [file ijerph-19-04056-s001.zip]

Archive with 1 entries (1 files):
- ijerph-1623326-supplementary.pdf
